# Supplementary material for: Quantifying requirements for mitochondrial apoptosis in CAR T killing of cancer cells
Source: Cell Death Dis. 2023 Apr 13;14(4):267. doi: 10.1038/s41419-023-05727-x (PMC10101951; doi:10.1038/s41419-023-05727-x)
Supplement: Supplementary file 13 — Supplemental Table 1 [file 41419_2023_5727_MOESM13_ESM.xlsx]

## Sheet: Sheet1
Table 4
	HeLa-19
	Legend	Cytokine	HeLa Normalized Intensity
	I1, I2	Serpin E1	96.9727
	B15, B16	Dkk-1	87.5849
	E7, E8	IL-8	47.6936
	G13, G14	MIF	24.9618
	I15, I16	Thrombospondin-1	17.0473
	C13, C14	FGF-19	9.29417
	I19, I20	uPAR	7.85244
	H9, H10	Pentraxin 3	7.61777
	B21, B22	Emmprin	7.28908
	E21, E22	IL-17A	7.02172
	I21, I22	VEGF	6.88687
	E11, E12	IL-11	6.55692
	A11, A12	Angiopoietin-2	6.38664
	D9, D10	IFN-γ	5.6439
	H23, H24	SDF-1α	5.29627
	H3, H4	Osteopontin	5.26649
	F23, F24	Kallikrein 3	5.17004
	E3, 34	IL-5	4.93505
	G7, G8	MCP-1	4.79322
	B7, B8	Complement Factor D	4.77783
	H21, H22	Resistin	4.74064
	H5, H6	PDGF-AA	4.67301
	C5, C6	Endoglin	4.64882
	J5, J6	Vitamin D BP	4.57747
	G21 G22	MIP-3β	4.37957
	A7, A8	Angiogenin	4.31003
	I11, I12	TfR	4.26943
	D15, D16	IL-1α	4.17404
	G11, G12	M-CSF	4.14332
	A9, A10	Angiopoietin-1	3.97258
	C21, C22	GM-CSF	3.96386
	F9, 10	IL-27	3.95572
	B17, B18	DPPIV	3.74222
	E5, E6	IL-6	3.68716
	B13, B14	Cystatin C	3.5429
	G5, G6	Lipocalin-2	3.48337
	H1, H2	Myeloperoxidase	3.46356
	B3, B4	CD40 ligand	3.43358
	H19, H20	Relaxin-2	3.21001
	A15, A16	BDNF	3.16965
	F3, F4	IL-22	3.14076
	D1, D2	GROα	3.03921
	E13, E14	IL-12 p70	2.95279
	D19, D20	IL-1ra	2.95212
	G19, G20	MIP-3α	2.93127
	A3, A4	Adiponectin	2.84361
	B9, B10	C-Reactive Protein	2.8218
	I3, I4	SHBG	2.81084
	A19, A20	CD14	2.75085
	D5, D6	HGF	2.74634
	G23, G24	MMP-9	2.74456
	G15, G16	MIG	2.67554
	E17, E18	IL-15	2.61023
	G9, G10	MCP-3	2.58991
	F21, F22	I-TAC	2.58884
	D21, D22	IL-2	2.57788
	F7, F8	IL-24	2.57095
	I7, I8	TARC	2.53834
	H17, H18	RBP-4	2.50542
	E1, E2	IL-4	2.50529
	A21, A22	CD30	2.45806
	C9, C10	FGF basic	2.41377
	I17, I18	TNF-α	2.37696
	A17, A18	Complement Component C5/C5a	2.37423
	C3, C4	ENA-78	2.36037
	J11, J12	VCAM-1	2.33376
	J9, J10	TIM-3	2.30704
	G1, G2	Leptin	2.2887
	E9, E10	IL-10	2.28806
	B11, B12	Cripto-1	2.28464
	A13, A14	BAFF	2.27127
	E23, E24	IL-18 Bpa	2.26939
	F13, F14	IL-32	2.25926
	A5, A6	Apolipoprotein A-I	2.20507
	D13, D14	IGFBP-3	2.20284
	F19, F20	IP-10	2.19933
	B5, B6	Chitinase 3-like 1	2.19906
	G17, G18	MIP-1α/MIP-1β	2.15333
	I13, I14	TGF-α	2.11763
	F11, F12	IL-31	2.10798
	I9, I10	TFF3	2.09602
	F5, F6	IL-23	2.08996
	F15, F16	IL-33	2.07141
	C11, C12	FGF-7	2.04007
	D17, D18	IL-1β	1.99984
	C17, C18	G-CSF	1.93926
	H15, H16	RANTES	1.9327
	C19, C20	GDF-15	1.93065
	C7, C8	Fas Ligand	1.92493
	I5, I6	ST2	1.90807
	B19, B20	EGF	1.8869
	F17, F18	IL-34	1.84511
	H11, H12	PF4	1.83932
	D23, D24	IL-3	1.75181
	E15, E16	IL-13	1.68034
	E19, E20	IL-16	1.67811
	D3, D4	Growth Hormone	1.65786
	D11, D12	IGFBP-2	1.65395
	H7, H8	PDGF-AB/BB	1.61768
	G3, G4	LIF	1.59562
	J7, J8	CD31	1.52093
	H13, H14	RAGE	1.47563
	C15, C16	Flt-3 Ligand	1.24472
	D7, D8	ICAM-1	1.23638
	F1, F2	IL-19	1.09705
	J23,J24	Negative Controls	0.00116355
	HeLa-19 + BBz CAR T cells
	Legend	Cytokine	Cocult Normalized Intensity
	C21, C22	GM-CSF	103.215
	E7, E8	IL-8	99.0945
	F19, F20	IP-10	95.6405
	I1, I2	Serpin E1	89.8305
	G17, G18	MIP-1α/MIP-1β	82.1874
	D21, D22	IL-2	78.6398
	I17, I18	TNF-α	73.1328
	B15, B16	Dkk-1	65.2005
	G7, G8	MCP-1	32.2679
	H15, H16	RANTES	30.6524
	G13, G14	MIF	28.1018
	E23, E24	IL-18 Bpa	22.4511
	D23, D24	IL-3	22.3717
	D9, D10	IFN-γ	20.8311
	E5, E6	IL-6	15.2067
	D1, D2	GROα	12.7387
	I19, I20	uPAR	12.6462
	E21, E22	IL-17A	12.427
	B21, B22	Emmprin	10.7366
	C13, C14	FGF-19	10.3306
	I15, I16	Thrombospondin-1	10.0845
	H9, H10	Pentraxin 3	8.53311
	E3, 34	IL-5	8.45107
	G3, G4	LIF	7.18496
	A11, A12	Angiopoietin-2	6.42486
	C19, C20	GDF-15	6.23206
	H3, H4	Osteopontin	6.21129
	B17, B18	DPPIV	6.12117
	E11, E12	IL-11	6.10857
	H23, H24	SDF-1α	5.43883
	C7, C8	Fas Ligand	5.35191
	I21, I22	VEGF	5.2708
	G11, G12	M-CSF	5.24856
	B3, B4	CD40 ligand	5.07117
	H21, H22	Resistin	4.94058
	F9, 10	IL-27	4.68871
	F23, F24	Kallikrein 3	4.65323
	I11, I12	TfR	4.59656
	H5, H6	PDGF-AA	4.58204
	I3, I4	SHBG	4.53453
	G15, G16	MIG	4.50414
	D19, D20	IL-1ra	4.4452
	D15, D16	IL-1α	4.3741
	B13, B14	Cystatin C	4.33348
	C5, C6	Endoglin	4.24138
	G5, G6	Lipocalin-2	4.15877
	G21 G22	MIP-3β	3.94654
	B7, B8	Complement Factor D	3.78074
	A9, A10	Angiopoietin-1	3.77221
	H19, H20	Relaxin-2	3.75783
	G9, G10	MCP-3	3.74396
	A21, A22	CD30	3.64127
	D5, D6	HGF	3.61102
	A7, A8	Angiogenin	3.60245
	A15, A16	BDNF	3.58019
	G23, G24	MMP-9	3.53433
	C9, C10	FGF basic	3.52526
	F21, F22	I-TAC	3.35974
	D7, D8	ICAM-1	3.35036
	B9, B10	C-Reactive Protein	3.30338
	E9, E10	IL-10	3.29786
	E1, E2	IL-4	3.24331
	I13, I14	TGF-α	3.2229
	H1, H2	Myeloperoxidase	3.20907
	F3, F4	IL-22	3.19711
	C17, C18	G-CSF	3.1888
	I7, I8	TARC	3.17117
	A5, A6	Apolipoprotein A-I	3.08798
	E13, E14	IL-12 p70	3.02126
	C3, C4	ENA-78	2.93984
	A3, A4	Adiponectin	2.88626
	A19, A20	CD14	2.72813
	B5, B6	Chitinase 3-like 1	2.64197
	F13, F14	IL-32	2.59392
	H11, H12	PF4	2.57393
	I5, I6	ST2	2.45471
	F7, F8	IL-24	2.43346
	G19, G20	MIP-3α	2.40203
	G1, G2	Leptin	2.38567
	A13, A14	BAFF	2.30484
	F5, F6	IL-23	2.30171
	B11, B12	Cripto-1	2.21719
	H13, H14	RAGE	2.21018
	A17, A18	Complement Component C5/C5a	2.17032
	H17, H18	RBP-4	2.15016
	F11, F12	IL-31	2.14547
	E15, E16	IL-13	2.09894
	C11, C12	FGF-7	2.09522
	F1, F2	IL-19	2.03691
	C15, C16	Flt-3 Ligand	2.01386
	I9, I10	TFF3	1.92763
	E17, E18	IL-15	1.85684
	F15, F16	IL-33	1.84787
	D13, D14	IGFBP-3	1.83577
	D17, D18	IL-1β	1.72855
	E19, E20	IL-16	1.69632
	D11, D12	IGFBP-2	1.58235
	D3, D4	Growth Hormone	1.4183
	H7, H8	PDGF-AB/BB	1.36871
	B19, B20	EGF	1.22796
	F17, F18	IL-34	1.06378
	J23,J24	Negative Controls	0.0448326
