# Supplementary material for: Quantifying requirements for mitochondrial apoptosis in CAR T killing of cancer cells
Source: Cell Death Dis. 2023 Apr 13;14(4):267. doi: 10.1038/s41419-023-05727-x (PMC10101951; doi:10.1038/s41419-023-05727-x)
Supplement: Supplementary file 14 — Supplemental Table 2 [file 41419_2023_5727_MOESM14_ESM.xlsx]

## Sheet: Sheet1
	Table 1
		Sigmoidal, 4PL, X is log(concentration)
		HeLa-19 28z	HeLa-19 BBz	HeLa-19 UTD
	Best-fit values
	Top	90.59	100	100
	Bottom	0	0	0
	LogIC50	-1.296	0.1862	0.4065
	IC50	0.05056	1.535	2.55
	95% Confidence Interval
	Top	87.49 to 93.72	72.21 to ???	???
	LogIC50	-1.332 to -1.258	-0.4368 to ???	???
	IC50	0.04655 to 0.05524	0.3658 to ???	???
	Goodness of Fit
	Degrees of Freedom	13	13	13
	R squared	0.9896	0.856	0.9482
	Sum of Squares	198.9	1124	211.6
	Sy.x	3.911	9.3	4.035
	Constraints
	Top	Top < 100	Top < 100	Top < 100
	Bottom	Bottom = 0	Bottom = 0	Bottom = 0
		HeLa-DKO-19 28z	HeLa-DKO-19 BBz	HeLa-DKO-19 UTD
	Best-fit values
	Top	85.68	100	53.02
	Bottom	0	0	0
	LogIC50	-0.5337	1.501	0.4853
	IC50	0.2926	31.66	3.057
	95% Confidence Interval
	Top	79.73 to 92.60	50.76 to ???	34.78 to ???
	LogIC50	-0.6435 to -0.4154	0.3544 to 1.887	-0.2883 to 2.028
	IC50	0.2272 to 0.3842	2.261 to 77.01	0.5148 to 106.6
	Goodness of Fit
	Degrees of Freedom	13	13	13
	R squared	0.9828	0.8876	0.9385
	Sum of Squares	300.8	269.4	107.7
	Sy.x	4.81	4.552	2.878
	Constraints
	Top	Top < 100	Top < 100	Top < 100
	Bottom	Bottom = 0	Bottom = 0	Bottom = 0
