# Supplementary material for: Quantifying requirements for mitochondrial apoptosis in CAR T killing of cancer cells
Source: Cell Death Dis. 2023 Apr 13;14(4):267. doi: 10.1038/s41419-023-05727-x (PMC10101951; doi:10.1038/s41419-023-05727-x)
Supplement: Supplementary file 15 — Supplemental Table 3 [file 41419_2023_5727_MOESM15_ESM.xlsx]

## Sheet: Sheet1
Table 2	HeLa-19
	ID	Cytokine	Normalized intensity
	A19/20	Positive control	103.9
	E1/2	Positive control	103.3
	A1/2	Positive control	92.8
	E5/6	Serpin E1/PAI-1	45
	E3/4	MIF	12.7
	C13/14	IL-8	3.86
	A7/8	MIP-1α/MIP-1β	0.84
	A13/14	Complement Component C5/C5a	0.84
	B7/8	G-CSF	0.7
	A11/12	CD40 Ligand/TNFSF5	0.65
	C9/10	IL-5	0.63
	D17/18	IL-32α	0.61
	B13/14	IFN-γ	0.53
	C15/16	IL-10	0.45
	B11/12	ICAM-1/CD54	0.41
	C11/12	IL-6	0.4
	B5/6	CXCL12/SDF-1	0.4
	D11/12	IL-18/IL-1F4	0.38
	E19/20	Negative Control	0.29
	B9/10	GM-CSF	0.23
	D9/10	IL-17E	0.22
	D15/16	IL-27	0.21
	C5/6	IL-2	0.12
	B3/4	CXCL11/I-TAC	0.08
	A5/6	CCL2/MCP-1	-0.05
	A15/16	CXCL1/GROα	-0.06
	B15/16	IL-1α/IL-1F1	-0.08
	D13/14	IL-21	-0.12
	A3/4	CCL1/I-309	-0.25
	B17/18	IL-1β/IL-1F2	-0.34
	C7/8	IL-4	-0.35
	C17/18	IL-12 p70	-0.37
	C3/4	IL-1ra/IL-1F3	-0.39
	E7/8	TNF-α	-0.44
	A9/10	CCL5/RANTES	-0.47
	D3/4	IL-13	-0.55
	E9/10	TREM-1	-0.58
	D7/8	IL-17A	-0.59
	D5/6	IL-16	-0.84
	A17/18	CXCL10/IP-10	-0.94
	HeLa-19 / 28z CAR T cells
	ID	Cytokine	Normalized intensity
	E1/2	Positive control	119.9
	B9/10	GM-CSF	102
	A1/2	Positive control	91.1
	A19/20	Positive control	89
	C13/14	IL-8	55.2
	A7/8	MIP-1α/MIP-1β	53.4
	E5/6	Serpin E1/PAI-1	42.6
	E3/4	MIF	29.4
	C5/6	IL-2	25.4
	A17/18	CXCL10/IP-10	24.1
	A3/4	CCL1/I-309	20.3
	C11/12	IL-6	13.3
	B13/14	IFN-γ	12.8
	E7/8	TNF-α	7.35
	A5/6	CCL2/MCP-1	5.55
	A9/10	CCL5/RANTES	2.75
	A15/16	CXCL1/GROα	1.64
	A11/12	CD40 Ligand/TNFSF5	1.59
	D15/16	IL-27	1.16
	D9/10	IL-17E	0.7
	E19/20	Negative Control	0.53
	D17/18	IL-32α	0.37
	D3/4	IL-13	0.36
	A13/14	Complement Component C5/C5a	0.21
	C15/16	IL-10	0.15
	C17/18	IL-12 p70	0.03
	B11/12	ICAM-1/CD54	0.01
	D7/8	IL-17A	-0.03
	B17/18	IL-1β/IL-1F2	-0.12
	C3/4	IL-1ra/IL-1F3	-0.12
	B3/4	CXCL11/I-TAC	-0.14
	D13/14	IL-21	-0.25
	B5/6	CXCL12/SDF-1	-0.38
	E9/10	TREM-1	-0.72
	D11/12	IL-18/IL-1F4	-0.77
	B15/16	IL-1α/IL-1F1	-0.84
	C7/8	IL-4	-0.87
	D5/6	IL-16	-0.96
	C9/10	IL-5	-1.21
	B7/8	G-CSF	-1.23
