# Supplementary material for: Quantifying requirements for mitochondrial apoptosis in CAR T killing of cancer cells
Source: Cell Death Dis. 2023 Apr 13;14(4):267. doi: 10.1038/s41419-023-05727-x (PMC10101951; doi:10.1038/s41419-023-05727-x)
Supplement: Supplementary file 16 — Supplemental Table 4 [file 41419_2023_5727_MOESM16_ESM.xlsx]

## Sheet: Sheet1
Table 3	28z CAR T cells
	Coordinate	ID	Normalized intensity
	A1, A2	Reference Spots	101.9
	J1, J2	Reference Spots	100.1
	A23, A24	Reference Spots	98
	H9, H10	Pentraxin 3	20.3
	D9, D10	IFN-γ	17.1
	J5, J6	Vitamin D BP	14.1
	A11, A12	Angiopoietin-2	14
	D15, D16	IL-1α	14
	A15, A16	BDNF	12.1
	I11, I12	TfR	11.7
	G13, G14	MIF	11.5
	F23, F24	Kallikrein 3	10.8
	G11, G12	M-CSF	9.8
	H3, H4	Osteopontin	9.53
	E3, 34	IL-5	8.89
	C13, C14	FGF-19	7.24
	B15, B16	Dkk-1	6.55
	H1, H2	Myeloperoxidase	5.82
	G21 G22	MIP-3β	5.8
	I1, I2	Serpin E1	5.56
	G5, G6	Lipocalin-2	5.21
	I3, I4	SHBG	5.16
	B3, B4	CD40 ligand	4.96
	E7, E8	IL-8	4.63
	H21, H22	Resistin	4.56
	A3, A4	Adiponectin	4.53
	D5, D6	HGF	4.46
	B17, B18	DPPIV	4.4
	B21, B22	Emmprin	4.08
	H23, H24	SDF-1α	4.07
	I15, I16	Thrombospondin-1	4.01
	E11, E12	IL-11	3.97
	F7, F8	IL-24	3.95
	J11, J12	VCAM-1	3.93
	F9, 10	IL-27	3.67
	H19, H20	Relaxin-2	3.66
	F21, F22	I-TAC	3.66
	A9, A10	Angiopoietin-1	3.63
	G9, G10	MCP-3	3.6
	E21, E22	IL-17A	3.46
	F13, F14	IL-32	3.34
	G7, G8	MCP-1	3.32
	A5, A6	Apolipoprotein A-I	3.11
	J9, J10	TIM-3	2.89
	B13, B14	Cystatin C	2.87
	D19, D20	IL-1ra	2.81
	C21, C22	GM-CSF	2.68
	G15, G16	MIG	2.65
	E5, E6	IL-6	2.58
	G23, G24	MMP-9	2.54
	F3, F4	IL-22	2.51
	I7, I8	TARC	2.47
	B9, B10	C-Reactive Protein	2.41
	A21, A22	CD30	2.36
	J7, J8	CD31	2.26
	I13, I14	TGF-α	2.17
	C17, C18	G-CSF	2.13
	F11, F12	IL-31	2.11
	C9, C10	FGF basic	2.03
	H11, H12	PF4	2.01
	I19, I20	uPAR	2.01
	F5, F6	IL-23	1.98
	G1, G2	Leptin	1.94
	G19, G20	MIP-3α	1.91
	A13, A14	BAFF	1.9
	C7, C8	Fas Ligand	1.79
	H5, H6	PDGF-AA	1.79
	E19, E20	IL-16	1.76
	B7, B8	Complement Factor D	1.75
	E13, E14	IL-12 p70	1.67
	G3, G4	LIF	1.6
	D1, D2	GROα	1.52
	C19, C20	GDF-15	1.52
	I21, I22	VEGF	1.47
	D3, D4	Growth Hormone	1.46
	F15, F16	IL-33	1.41
	F1, F2	IL-19	1.38
	H15, H16	RANTES	1.38
	B11, B12	Cripto-1	1.33
	I5, I6	ST2	1.3
	D7, D8	ICAM-1	1.26
	C5, C6	Endoglin	1.25
	B5, B6	Chitinase 3-like 1	1.22
	G17, G18	MIP-1α/MIP-1β	1.21
	I9, I10	TFF3	1.18
	A19, A20	CD14	1.16
	C3, C4	ENA-78	1.13
	E1, E2	IL-4	1.13
	E23, E24	IL-18 Bpa	1.12
	B19, B20	EGF	1.08
	H13, H14	RAGE	1.06
	D11, D12	IGFBP-2	0.98
	D23, D24	IL-3	0.98
	H17, H18	RBP-4	0.97
	D17, D18	IL-1β	0.97
	C11, C12	FGF-7	0.93
	D21, D22	IL-2	0.93
	E17, E18	IL-15	0.89
	E9, E10	IL-10	0.88
	I17, I18	TNF-α	0.87
	C15, C16	Flt-3 Ligand	0.74
	F17, F18	IL-34	0.73
	D13, D14	IGFBP-3	0.72
	A7, A8	Angiogenin	0.7
	F19, F20	IP-10	0.6
	A17, A18	Complement Component C5/C5a	0.58
	E15, E16	IL-13	0.44
	H7, H8	PDGF-AB/BB	0.31
	J23,J24	Negative Controls	-0.29
	delta zeta CAR T cells + HeLa-19 cells
	Coordinate	ID	Normalized intensity
	A1, A2	Reference Spots	105.1
	A23, A24	Reference Spots	100.2
	C21, C22	GM-CSF	98.61
	J1, J2	Reference Spots	94.65
	D21, D22	IL-2	90.69
	I1, I2	Serpin E1	77.66
	E7, E8	IL-8	55.82
	G13, G14	MIF	39.93
	I17, I18	TNF-α	34.6
	G17, G18	MIP-1α/MIP-1β	32.66
	F19, F20	IP-10	26.2
	B15, B16	Dkk-1	22.9
	E3, 34	IL-5	19.39
	D9, D10	IFN-γ	19.16
	G7, G8	MCP-1	14.88
	I15, I16	Thrombospondin-1	14.61
	D15, D16	IL-1α	11.88
	H9, H10	Pentraxin 3	11.87
	A11, A12	Angiopoietin-2	11.4
	C13, C14	FGF-19	10.3
	A15, A16	BDNF	8.8
	F23, F24	Kallikrein 3	8.1
	E21, E22	IL-17A	7.77
	I11, I12	TfR	7.61
	H3, H4	Osteopontin	7.35
	J5, J6	Vitamin D BP	6.78
	G11, G12	M-CSF	5.85
	H15, H16	RANTES	5.37
	E23, E24	IL-18 Bpa	5.03
	D19, D20	IL-1ra	4.24
	E11, E12	IL-11	4.16
	I19, I20	uPAR	4.15
	H21, H22	Resistin	4.06
	I3, I4	SHBG	3.96
	B17, B18	DPPIV	3.9
	G21 G22	MIP-3β	3.51
	B3, B4	CD40 ligand	3.5
	A9, A10	Angiopoietin-1	3.5
	H23, H24	SDF-1α	3.41
	B21, B22	Emmprin	3.37
	B7, B8	Complement Factor D	3.3
	B13, B14	Cystatin C	3
	G5, G6	Lipocalin-2	2.93
	I21, I22	VEGF	2.9
	H19, H20	Relaxin-2	2.87
	A3, A4	Adiponectin	2.7
	C17, C18	G-CSF	2.61
	J9, J10	TIM-3	2.57
	H5, H6	PDGF-AA	2.48
	J11, J12	VCAM-1	2.47
	C5, C6	Endoglin	2.47
	A21, A22	CD30	2.4
	G15, G16	MIG	2.35
	A5, A6	Apolipoprotein A-I	2.1
	F21, F22	I-TAC	2.12
	E1, E2	IL-4	2.11
	E19, E20	IL-16	2.06
	F13, F14	IL-32	1.98
	F3, F4	IL-22	1.95
	I13, I14	TGF-α	1.82
	D5, D6	HGF	1.78
	C9, C10	FGF basic	1.78
	H1, H2	Myeloperoxidase	1.73
	E5, E6	IL-6	1.72
	C7, C8	Fas Ligand	1.71
	G3, G4	LIF	1.7
	D17, D18	IL-1β	1.69
	A7, A8	Angiogenin	1.7
	H13, H14	RAGE	1.66
	G9, G10	MCP-3	1.6
	D13, D14	IGFBP-3	1.6
	A13, A14	BAFF	1.6
	G23, G24	MMP-9	1.55
	G1, G2	Leptin	1.53
	D1, D2	GROα	1.52
	I7, I8	TARC	1.5
	I5, I6	ST2	1.49
	D3, D4	Growth Hormone	1.47
	F15, F16	IL-33	1.46
	B9, B10	C-Reactive Protein	1.5
	G19, G20	MIP-3α	1.43
	F11, F12	IL-31	1.43
	A19, A20	CD14	1.4
	H11, H12	PF4	1.39
	E9, E10	IL-10	1.38
	C3, C4	ENA-78	1.31
	C19, C20	GDF-15	1.28
	F9, 10	IL-27	1.16
	B5, B6	Chitinase 3-like 1	0.9
	B11, B12	Cripto-1	0.9
	E13, E14	IL-12 p70	0.75
	J7, J8	CD31	0.62
	E15, E16	IL-13	0.61
	F5, F6	IL-23	0.6
	I9, I10	TFF3	0.54
	F17, F18	IL-34	0.47
	C15, C16	Flt-3 Ligand	0.46
	C11, C12	FGF-7	0.41
	A17, A18	Complement Component C5/C5a	0.4
	H7, H8	PDGF-AB/BB	0.3
	D11, D12	IGFBP-2	0.2
	D7, D8	ICAM-1	0.2
	B19, B20	EGF	0.14
	F1, F2	IL-19	0.12
	E17, E18	IL-15	0.07
	D23, D24	IL-3	0
	H17, H18	RBP-4	-0.05
	F7, F8	IL-24	-0.27
	J23,J24	Negative Controls	-0.34
	28z CAR T cells + HeLa-19 cells
	Coordinate	ID	Normalized intensity
	C21, C22	GM-CSF	116.874
	D21, D22	IL-2	114.472
	A23, A24	Reference Spots	110.456
	F19, F20	IP-10	105.68
	E7, E8	IL-8	104.01
	A1, A2	Reference Spots	95.9007
	J1, J2	Reference Spots	93.6431
	I17, I18	TNF-α	86.8492
	G17, G18	MIP-1α/MIP-1β	67.8611
	I1, I2	Serpin E1	56.2447
	E3, 34	IL-5	48.1731
	G13, G14	MIF	35.8127
	G7, G8	MCP-1	33.573
	D9, D10	IFN-γ	28.1943
	B15, B16	Dkk-1	18.8902
	H15, H16	RANTES	18.6672
	C13, C14	FGF-19	14.7094
	D15, D16	IL-1α	10.6445
	I15, I16	Thrombospondin-1	10.5603
	A15, A16	BDNF	10.248
	A11, A12	Angiopoietin-2	10.1962
	D23, D24	IL-3	9.9588
	H9, H10	Pentraxin 3	9.54511
	E23, E24	IL-18 Bpa	9.51201
	F23, F24	Kallikrein 3	8.4803
	E21, E22	IL-17A	7.83854
	I11, I12	TfR	6.93562
	H3, H4	Osteopontin	6.81187
	D19, D20	IL-1ra	6.57013
	J5, J6	Vitamin D BP	6.49747
	B21, B22	Emmprin	6.21975
	C9, C10	FGF basic	5.39525
	E11, E12	IL-11	5.30891
	E5, E6	IL-6	5.1348
	I19, I20	uPAR	5.08012
	G11, G12	M-CSF	4.67147
	B3, B4	CD40 ligand	3.76063
	H5, H6	PDGF-AA	3.68509
	B17, B18	DPPIV	3.67933
	G3, G4	LIF	3.6153
	A9, A10	Angiopoietin-1	3.60379
	G21 G22	MIP-3β	3.56134
	H23, H24	SDF-1α	3.47572
	H21, H22	Resistin	3.44623
	C7, C8	Fas Ligand	3.3491
	C5, C6	Endoglin	3.28147
	H19, H20	Relaxin-2	3.03613
	F21, F22	I-TAC	3.00232
	G9, G10	MCP-3	2.98289
	F11, F12	IL-31	2.97498
	G15, G16	MIG	2.9203
	I3, I4	SHBG	2.91742
	G5, G6	Lipocalin-2	2.82821
	J9, J10	TIM-3	2.81166
	B7, B8	Complement Factor D	2.80662
	D5, D6	HGF	2.74403
	F13, F14	IL-32	2.63395
	A13, A14	BAFF	2.58863
	C19, C20	GDF-15	2.5728
	E1, E2	IL-4	2.45912
	D1, D2	GROα	2.34761
	B13, B14	Cystatin C	2.22098
	G23, G24	MMP-9	2.12889
	A3, A4	Adiponectin	2.12601
	C15, C16	Flt-3 Ligand	2.01377
	A5, A6	Apolipoprotein A-I	2.00586
	D17, D18	IL-1β	2.00298
	E9, E10	IL-10	1.99579
	J11, J12	VCAM-1	1.84902
	J7, J8	CD31	1.84254
	B9, B10	C-Reactive Protein	1.79074
	H1, H2	Myeloperoxidase	1.76556
	F9, 10	IL-27	1.69218
	A7, A8	Angiogenin	1.57778
	C11, C12	FGF-7	1.56411
	B5, B6	Chitinase 3-like 1	1.52238
	A21, A22	CD30	1.45835
	I13, I14	TGF-α	1.41302
	D13, D14	IGFBP-3	1.39935
	F15, F16	IL-33	1.36626
	C17, C18	G-CSF	1.35043
	B19, B20	EGF	1.24323
	G1, G2	Leptin	1.21086
	E17, E18	IL-15	1.19359
	H11, H12	PF4	1.1828
	A19, A20	CD14	1.16193
	D11, D12	IGFBP-2	1.16121
	E15, E16	IL-13	1.11804
	E19, E20	IL-16	1.10941
	F3, F4	IL-22	1.10797
	I21, I22	VEGF	1.0979
	H13, H14	RAGE	1.08423
	G19, G20	MIP-3α	0.952568
	F5, F6	IL-23	0.925948
	I5, I6	ST2	0.919473
	D3, D4	Growth Hormone	0.86983
	A17, A18	Complement Component C5/C5a	0.621616
	I7, I8	TARC	0.579887
	D7, D8	ICAM-1	0.520891
	H7, H8	PDGF-AB/BB	0.514416
	J23,J24	Negative Controls	0.496429
	F1, F2	IL-19	0.41441
	B11, B12	Cripto-1	0.380596
	E13, E14	IL-12 p70	0.378437
	I9, I10	TFF3	0.274835
	C3, C4	ENA-78	0.268359
	F17, F18	IL-34	0.087055
	H17, H18	RBP-4	0.082738
	F7, F8	IL-24	-1.01013
	HeLa-19 cells
	Coordinate	ID	Normalized intensity
	A23, A24	Reference Spots	104.052
	J1, J2	Reference Spots	102.829
	A1, A2	Reference Spots	93.1182
	I1, I2	Serpin E1	75.0115
	B15, B16	Dkk-1	27.7567
	G13, G14	MIF	22.3905
	H9, H10	Pentraxin 3	14.7319
	E7, E8	IL-8	14.6022
	I15, I16	Thrombospondin-1	14.4012
	D9, D10	IFN-γ	12.5848
	A11, A12	Angiopoietin-2	11.7724
	I11, I12	TfR	9.25859
	D15, D16	IL-1α	8.81857
	J5, J6	Vitamin D BP	8.77767
	H3, H4	Osteopontin	7.97028
	F23, F24	Kallikrein 3	7.82291
	C13, C14	FGF-19	7.23058
	A15, A16	BDNF	6.59524
	E3, 34	IL-5	6.51204
	G11, G12	M-CSF	5.53259
	B21, B22	Emmprin	4.69769
	E11, E12	IL-11	4.20832
	G7, G8	MCP-1	4.18505
	H5, H6	PDGF-AA	4.00101
	I3, I4	SHBG	3.86068
	H1, H2	Myeloperoxidase	3.76126
	D5, D6	HGF	3.66113
	G5, G6	Lipocalin-2	3.49541
	I19, I20	uPAR	3.47779
	B7, B8	Complement Factor D	3.10758
	H23, H24	SDF-1α	3.03425
	E21, E22	IL-17A	3.00252
	C5, C6	Endoglin	2.92072
	G21 G22	MIP-3β	2.81354
	A9, A10	Angiopoietin-1	2.72539
	H21, H22	Resistin	2.712
	H19, H20	Relaxin-2	2.60905
	A3, A4	Adiponectin	2.52443
	I21, I22	VEGF	2.43205
	F21, F22	I-TAC	2.33615
	C21, C22	GM-CSF	2.29737
	J11, J12	VCAM-1	2.29102
	D21, D22	IL-2	2.28115
	B13, B14	Cystatin C	2.20288
	A5, A6	Apolipoprotein A-I	2.19583
	H11, H12	PF4	2.15493
	F13, F14	IL-32	2.11262
	B17, B18	DPPIV	2.06961
	D1, D2	GROα	1.98146
	D19, D20	IL-1ra	1.95255
	A13, A14	BAFF	1.92223
	A7, A8	Angiogenin	1.89191
	A21, A22	CD30	1.64158
	F9, 10	IL-27	1.57742
	E1, E2	IL-4	1.57318
	G23, G24	MMP-9	1.53581
	F7, F8	IL-24	1.5337
	G15, G16	MIG	1.43074
	I5, I6	ST2	1.411
	F5, F6	IL-23	1.34401
	I13, I14	TGF-α	1.30241
	H13, H14	RAGE	1.2876
	G19, G20	MIP-3α	1.2608
	B9, B10	C-Reactive Protein	1.2601
	C9, C10	FGF basic	1.25869
	F11, F12	IL-31	1.25869
	J9, J10	TIM-3	1.24388
	D11, D12	IGFBP-2	1.22414
	B11, B12	Cripto-1	1.21144
	E5, E6	IL-6	1.16913
	C19, C20	GDF-15	1.14516
	E23, E24	IL-18 Bpa	1.07605
	C17, C18	G-CSF	1.03798
	D7, D8	ICAM-1	0.993553
	D13, D14	IGFBP-3	0.929384
	C7, C8	Fas Ligand	0.905409
	G9, G10	MCP-3	0.884255
	E13, E14	IL-12 p70	0.882844
	G1, G2	Leptin	0.879319
	A17, A18	Complement Component C5/C5a	0.802458
	D3, D4	Growth Hormone	0.796816
	F3, F4	IL-22	0.784829
	B5, B6	Chitinase 3-like 1	0.779188
	D17, D18	IL-1β	0.771431
	G17, G18	MIP-1α/MIP-1β	0.769316
	C3, C4	ENA-78	0.757328
	A19, A20	CD14	0.710083
	J7, J8	CD31	0.647325
	G3, G4	LIF	0.557772
	E19, E20	IL-16	0.547899
	F17, F18	IL-34	0.495719
	I9, I10	TFF3	0.467513
	H15, H16	RANTES	0.416037
	C15, C16	Flt-3 Ligand	0.399819
	F19, F20	IP-10	0.348343
	H7, H8	PDGF-AB/BB	0.296867
	C11, C12	FGF-7	0.269366
	H17, H18	RBP-4	0.246802
	F15, F16	IL-33	0.234109
	D23, D24	IL-3	0.199557
	I7, I8	TARC	0.167825
	J23,J24	Negative Controls	0.151607
	B3, B4	CD40 ligand	0.141029
	E9, E10	IL-10	0.127632
	B19, B20	EGF	0.084618
	I17, I18	TNF-α	0.07404
	F1, F2	IL-19	-0.01974
	E15, E16	IL-13	-0.28629
	E17, E18	IL-15	-0.37725
